# Supplementary material for: Optimization of γ-Aminobutyric Acid Production in Brown Rice via Prolonged Seed Priming
Source: Plants (Basel). 2024 Dec 23;13(24):3594. doi: 10.3390/plants13243594 (PMC11677616; doi:10.3390/plants13243594)
Supplement: Supplementary file 1 [file plants-13-03594-s001.zip]

Archive with 1 entries (1 files):
- plants-3369860-supplementary.pdf
